# Supplementary material for: Atomic Charge Calculator II: web-based tool for the calculation of partial atomic charges
Source: Nucleic Acids Res. 2020 May 13;48(W1):W591–6. doi: 10.1093/nar/gkaa367 (PMC7319571; doi:10.1093/nar/gkaa367)
Supplement: gkaa367_Supplemental_Files [file gkaa367_supplemental_files.zip]

Archive with 4 entries (4 files):
- Short description of the methods.pdf
- Structure files from examples.zip
- Supplementary table 1.pdf
- Supplementary table 2.pdf
